# Supplementary material for: Effect of Intermittent Hypoxia on Metabolic Syndrome and Insulin Resistance in the General Male Population
Source: Medicina (Kaunas). 2021 Jun 29;57(7):668. doi: 10.3390/medicina57070668 (PMC8303242; doi:10.3390/medicina57070668)
Supplement: Supplementary file 1 [file medicina-57-00668-s001.zip]

Archive with 1 entries (1 files):
- medicina-1235068-supplementary.pdf
